# Supplementary material for: Ultrasonic-Assisted Synthesis of Layered Core–Shell Ni-MOF Derivatives for Enhanced Hydrogen Sensing
Source: Nanomaterials (Basel). 2026 Jul 13;16(14):858. doi: 10.3390/nano16140858 (PMC13415105; doi:10.3390/nano16140858)
Supplement: Supplementary file 1 [file nanomaterials-16-00858-s001.zip]

Archive with 1 entries (1 files):
- nanomaterials-4381724-supplementary.pdf
